# Supplementary material for: ﻿Rhizophorastylosa (Rhizophoraceae) newly recorded from Thailand: lectotypification, leaf anatomy, and pollen morphology
Source: PhytoKeys. 2025 Jun 17;259:1–25. doi: 10.3897/phytokeys.259.157847 (PMC12238991; doi:10.3897/phytokeys.259.157847)
Supplement: XML Treatment for Rhizophora stylosa [file phytokeys.259.157847-treatment1.xml]

<!DOCTYPE tp:taxon-treatment
  PUBLIC "-//TaxonX//DTD Taxonomic Treatment Publishing DTD v0 20100105//EN" "tax-treatment-NSO.dtd">
<tp:taxon-treatment xmlns:tp="http://www.plazi.org/taxpub"><tp:treatment-meta><kwd-group><label>Taxon classification</label><kwd>
                <named-content content-type="kingdom">Plantae</named-content>
              </kwd><kwd>
                <named-content content-type="order">Malpighiales</named-content>
              </kwd><kwd>
                <named-content content-type="family">Rhizophoraceae</named-content>
              </kwd></kwd-group><mixed-citation publication-type="journal"><person-group><name><surname>Ngernsaengsaruay</surname><given-names>Chatchai</given-names></name><name><surname>Mianmit</surname><given-names>Nittaya</given-names></name><name><surname>Kamsanor</surname><given-names>Supol</given-names></name><name><surname>Pothitan</surname><given-names>Rachanee</given-names></name><name><surname>Jintana</surname><given-names>Vipak</given-names></name><name><surname>Jintana</surname><given-names>Nirat</given-names></name><name><surname>Chanton</surname><given-names>Pichet</given-names></name><name><surname>Sukantatul</surname><given-names>Apinya</given-names></name><name><surname>Khade</surname><given-names>Jutiporn</given-names></name></person-group><article-title>﻿<italic><tp:taxon-name><tp:taxon-name-part taxon-name-part-type="genus" reg="Rhizophora">Rhizophora</tp:taxon-name-part><tp:taxon-name-part taxon-name-part-type="species" reg="stylosa">stylosa</tp:taxon-name-part></tp:taxon-name></italic> (<tp:taxon-name><tp:taxon-name-part taxon-name-part-type="family">Rhizophoraceae</tp:taxon-name-part></tp:taxon-name>) newly recorded from Thailand: lectotypification, leaf anatomy, and pollen morphology</article-title><source>PhytoKeys</source><day>17</day><month>06</month><year>2025</year><volume>259</volume><fpage>1</fpage><lpage>25</lpage><pub-id pub-id-type="doi">10.3897/phytokeys.259.157847</pub-id></mixed-citation></tp:treatment-meta><tp:nomenclature><label>﻿</label><tp:taxon-name>
              <object-id xmlns:xlink="http://www.w3.org/1999/xlink" content-type="arpha" xlink:type="simple">BF9B24D7-9F6E-58BC-B854-545544BDE3D6</object-id>
              <tp:taxon-name-part taxon-name-part-type="genus" reg="Rhizophora">Rhizophora</tp:taxon-name-part>
              <tp:taxon-name-part taxon-name-part-type="species" reg="stylosa">stylosa</tp:taxon-name-part>
            </tp:taxon-name><tp:taxon-authority>Griff., Not. Pl. Asiat. 4: 665. 1854; G. Hensl. in Hook. f., Fl. Brit. India 2: 436. 1878; Ridl., Fl. Malay Penins. 1: 693. 1922; Ding Hou, Fl. Males., Ser. 1, Spermat. 5(4): 456, figs. 5, 8a–f, 13. 1958 et Blumea 10(2): 629. 1960; Backer &amp; Bakh. f., Fl. Java 1: 380. 1963; Toml., J. Arnold Arbor. 59: 163, figs. 3, 4D–F. 1978; N. C. Duke &amp; J. S. Bunt, Aust. J. Bot. 27: 672. fig. 6a–b. 1979; A. McCusker in A. S. George et al., Fl. Australia 22: 2. 1984; W. Giesen et al., Mangrove Guideb. S.E. Asia: 239, fig. 239. 2007; H. Qin &amp; Boufford, Fl. China 13: 296, fig. 316(1–9). 2007; N. C. Duke, Blumea 55: 179, fig. 8. 2010; A. D. Setyawan et al., Nusantara Bioscience 6(1): 77, figs. 6A.b–G.b, 8. 2014; Ragavan, Taxon. Mangroves Andaman and Nicobar Isl. PhD Thesis: 115, fig. 43. 2015; Ragavan et al., Indian Mangroves: 122–123. 2021; S. Kannan et al., Bot. Mar. 64(3): 7–8, figs. 3D, 5B, D, F, G, J, L, M (right), O, 2021.</tp:taxon-authority><xref ref-type="fig" rid="F1">Figs 1</xref><xref ref-type="fig" rid="F2">, 2</xref><xref ref-type="fig" rid="F3">, 3</xref><xref ref-type="fig" rid="F4">, 4</xref><xref ref-type="fig" rid="F5">, 5</xref><tp:nomenclature-citation-list><tp:nomenclature-citation><tp:taxon-name>
                  <tp:taxon-name-part taxon-name-part-type="genus" reg="Rhizophora"/>
                  <tp:taxon-name-part taxon-name-part-type="species" reg="mucronata"/>
                  <tp:taxon-name-part taxon-name-part-type="authority"/>
                  <tp:taxon-name-part taxon-name-part-type="infraspecific-rank"/>
                  <tp:taxon-name-part taxon-name-part-type="variety" reg="stylosa"/>
                </tp:taxon-name><comment>≡ <tp:taxon-name><tp:taxon-name-part taxon-name-part-type="genus" reg="Rhizophora">Rhizophora</tp:taxon-name-part><tp:taxon-name-part taxon-name-part-type="species" reg="mucronata">mucronata</tp:taxon-name-part><tp:taxon-name-part taxon-name-part-type="authority">Poir.</tp:taxon-name-part><tp:taxon-name-part taxon-name-part-type="infraspecific-rank">var.</tp:taxon-name-part><tp:taxon-name-part taxon-name-part-type="variety" reg="stylosa">stylosa</tp:taxon-name-part></tp:taxon-name> (Griff.) A. Schimp., Bot. Mitt. Tropen 3: 92. 1891; Guillaumin in Lecomte et al., Fl. Indo-Chine 2(6): 724. 1920. </comment></tp:nomenclature-citation></tp:nomenclature-citation-list></tp:nomenclature><tp:treatment-sec sec-type="material" id="SECID0ENIAE"><title>Type.</title><p>Peninsular Malaysia • Malacca (Melaka, Malay), s.d., <italic>W. Griffth s.n.</italic> (lectotype K digital image! [K005752944] (Fig. <xref ref-type="fig" rid="F5">5A</xref>), designated here; isolectotype: BR digital image! [BR0000031831338] (Fig. <xref ref-type="fig" rid="F5">5B</xref>).</p></tp:treatment-sec><tp:treatment-sec sec-type="description" id="SECID0E4IAE"><title>Description.</title><p><bold><italic>Habit</italic></bold> small evergreen trees, single- to multi-stemmed, 2.5–8 m tall, 10–60 cm GBH. <bold><italic>Stilt roots</italic></bold> much-branched, descending from the base of the stem, bearing numerous lenticels. <bold><italic>Branches and branchlets</italic></bold> decussate, growing upward at acute angles; branches often with pendulous aerial roots; branchlets terete, glabrous, with conspicuous annular stipular scars and leaf scars at the nodes. <bold><italic>Bark</italic></bold> grayish brown or dark brown, varies from smooth, rough or shallowly longitudinally and transversely fissured. <bold><italic>Stipules</italic></bold> interpetiolar, in pairs enclosing the young shoot (including the terminal bud and young leaves) and young inflorescences, pale green or green, turning whitish pale green or creamish white before the leaves emerging or before falling off, reddish brown when dry, linear-lanceolate, gradually narrowing towards the apex, 3.5–7.5 cm long, 2.5–9 mm diam. at the base, apex acute, glabrous and caducous, outline in transverse section depressed orbicular basally and suborbicular to orbicular apically, with dense colleters aggregated in a basal band, producing a sticky white exudate; colleters sessile, pale yellow, narrowly conical, 0.5–1.2 mm long, 0.2–0.5 mm diam. at the base, apex obtuse. <bold><italic>Leaves</italic></bold> decussate and crowded at the apical part of branchlets, elliptic, 8–16 × 3–8.5 cm, apex mucronate, a short terminal stiff point pale green, turning black before they come off, 2–6 mm long, base cuneate, margin entire, coriaceous, shiny dark green above, pale green below, glabrous on both surfaces, with numerous conspicuous, scattered tiny black cork warts below, midrib pale green (paler than lamina), flattened above, raised below, secondary veins 8–14 on each side, curving towards the margin and connected in distinct loops and united into an intramarginal vein, visible above, obscure below, with intersecondary veins, veinlets reticulate, visible above, obscure below; petioles green, 2–4.8 cm long, 2–4.5 mm diam., glabrous; fresh leaves brittle when crushed; young leaves shiny pale green; mature leaves turning greenish bright yellow and bright yellow before falling off; dry leaves yellowish brown. <bold><italic>Inflorescences</italic></bold> axillary, opposite, compound dichasia, dichotomously branched, 4–13-flowered cymes, 5–12.5 cm long; peduncles pale green, 2.3–6 cm long, 2–3.5 mm diam., glabrous. <bold><italic>Bracts</italic></bold> 2, pale green, concave, 2.5–4 × 2.7–3.5 mm, apex rounded. <bold><italic>Bracteoles</italic></bold> at the base of the flower, pale green, connate at the base, bilobed, 3–5 × 4–6 mm. <bold><italic>Flowers</italic></bold> 4-merous; flower buds pale green, turning pale yellow when mature, ovoid or conical-ovoid, 0.9–1.5 cm long, 4–8 mm diam., apex obtuse; fully open flowers 1.2–1.8 cm diam.; sepals 4, erect or patent after anthesis, pale yellow on both sides, triangular, 0.7–1.3 cm × 4–6 mm, apex acute, coriaceous, glabrous; petals 4, creamish white, narrowly elliptic or elliptic, 0.6–1 cm × 1.5–3.5 mm, thin, involute, densely long-villous along margins; stamens 8, 4 antesepalous and 4 antepetalous (each petal enclosing 1 stamen in flower buds); anthers falcate-like, 3.5–8.5 × 1.2–2.8 mm, apex mucronate, triangular in outline in transverse section; filaments very short; free part of the ovary 0.7–1.2 mm long, 1.2–1.8 mm diam.; style 3–5 mm long; stigma 2-lobed; pedicels pale green, 0.6–1 cm long, 2–3 mm diam. <bold><italic>Fruits</italic></bold> brownish green, greenish brown or brown, ovoid or conical-ovoid, 2–2.7 cm long, 1–1.7 cm diam. at the base, apex obtuse (before seed germination); obpyriform, 2.2–4 cm long, 1.7–3 cm diam. at the basal part, 0.9–1.7 cm diam. at the apical part (when the hypocotyls nearly come off), roughened surface; persistent sepals reflexed, triangular, 0.9–1.1 cm × 5–8.5 mm; infructescence stalks 2–6 cm long, 2–3 mm diam.; fruit stalks 0.6–1.7 cm long, 3–5 mm diam. <bold><italic>Seeds</italic></bold> 1, viviparous. <bold><italic>Hypocotyls</italic></bold> green, slightly glossy, cylindrical-clavate, 19.5–40 cm long, 6.5–9 mm diam. at the apical part, 1–1.6 cm diam. at the widest part, 0.8–1.3 cm diam. at the basal part, acute at the basal end, roughened surface, with numerous, scattered lenticels; cotyledonous cylindrical tubes pale green or greenish pale yellow, 0.6–1.2 cm diam. (can be seen when the hypocotyls nearly falling off).</p><fig id="F1" position="float" orientation="portrait"><object-id xmlns:xlink="http://www.w3.org/1999/xlink" content-type="doi" xlink:type="simple">10.3897/phytokeys.259.157847.figure1</object-id><object-id xmlns:xlink="http://www.w3.org/1999/xlink" content-type="arpha" xlink:type="simple">BE56C67D-3A60-5AF3-AD17-47CE478203ED</object-id><label>Figure 1.</label><caption><p><italic><tp:taxon-name><tp:taxon-name-part taxon-name-part-type="genus" reg="Rhizophora">Rhizophora</tp:taxon-name-part><tp:taxon-name-part taxon-name-part-type="species" reg="stylosa">stylosa</tp:taxon-name-part></tp:taxon-name></italic>. <bold>A, B.</bold> Flowering branchlets showing a terminal interpetiolar stipule, leaves, and inflorescences with flower buds and fully open flowers; <bold>C.</bold> Flower buds; <bold>D.</bold> Flower bud in transverse section; <bold>E.</bold> Fully open flower in lateral view; <bold>F.</bold> Fully open flower in top view; <bold>G.</bold> Flower bud showing stamens with sepals and petals removed; <bold>H.</bold> Flower bud in longitudinal section; <bold>I.</bold> Sepals; <bold>J.</bold> Petals with densely long-villous along margins; <bold>K.</bold> Stamen; <bold>L–M.</bold> Pistils showing a long style; <bold>N–O.</bold> Fruits showing successive stages in development of hypocotyl. Drawn by Wanwisa Bhuchaisri.</p></caption><graphic xmlns:xlink="http://www.w3.org/1999/xlink" xlink:href="phytokeys-259-001_article-157847__-g001.jpg" position="float" orientation="portrait" xlink:type="simple" id="oo_1354999.jpg"><uri content-type="original_file" xlink:type="simple">https://binary.pensoft.net/fig/1354999</uri></graphic></fig><fig id="F2" position="float" orientation="portrait"><object-id xmlns:xlink="http://www.w3.org/1999/xlink" content-type="doi" xlink:type="simple">10.3897/phytokeys.259.157847.figure2</object-id><object-id xmlns:xlink="http://www.w3.org/1999/xlink" content-type="arpha" xlink:type="simple">5AC74243-5E6F-5FAC-8834-E1E012811C6A</object-id><label>Figure 2.</label><caption><p><italic><tp:taxon-name><tp:taxon-name-part taxon-name-part-type="genus" reg="Rhizophora">Rhizophora</tp:taxon-name-part><tp:taxon-name-part taxon-name-part-type="species" reg="stylosa">stylosa</tp:taxon-name-part></tp:taxon-name></italic>. <bold>A–D.</bold> Habitats and habit; <bold>E.</bold> Stems supported by numerous branched stilt roots; <bold>F.</bold> Stem, outer bark and inner bark; <bold>G.</bold> Leaves showing adaxial and abaxial surfaces: Population A (left) and Population B (right); <bold>H.</bold> Branchlets, leaves and young inflorescences; <bold>I.</bold> Leaf scar with many tiny vascular bundle strands, arranged in a crescent moon; <bold>J.</bold> Stipule with dense colleters aggregated in a basal band, producing a sticky white exudate. Photos: Chatchai Ngernsaengsaruay (<bold>A–C, E–J</bold>) and Rachanee Pothitan (<bold>D</bold>).</p></caption><graphic xmlns:xlink="http://www.w3.org/1999/xlink" xlink:href="phytokeys-259-001_article-157847__-g002.jpg" position="float" orientation="portrait" xlink:type="simple" id="oo_1355000.jpg"><uri content-type="original_file" xlink:type="simple">https://binary.pensoft.net/fig/1355000</uri></graphic></fig><fig id="F3" position="float" orientation="portrait"><object-id xmlns:xlink="http://www.w3.org/1999/xlink" content-type="doi" xlink:type="simple">10.3897/phytokeys.259.157847.figure3</object-id><object-id xmlns:xlink="http://www.w3.org/1999/xlink" content-type="arpha" xlink:type="simple">819A3C49-13FC-5339-B451-5FA5D56A7B3A</object-id><label>Figure 3.</label><caption><p><italic><tp:taxon-name><tp:taxon-name-part taxon-name-part-type="genus" reg="Rhizophora">Rhizophora</tp:taxon-name-part><tp:taxon-name-part taxon-name-part-type="species" reg="stylosa">stylosa</tp:taxon-name-part></tp:taxon-name></italic>. <bold>A, B.</bold> Flowering branchlets showing inflorescences with flower buds and fully open flowers; <bold>C.</bold> Flowering branchlets showing flower buds and fully open flowers and fruiting branchlet showing young fruits; <bold>D.</bold> Inflorescence with flower buds and fully open flower; <bold>E, G.</bold> Flowering and fruiting branchlets showing leaves, inflorescences with flower buds and fully open flowers, and hypocotyls. <bold>F.</bold> Seedling. Photos: Chatchai Ngernsaengsaruay.</p></caption><graphic xmlns:xlink="http://www.w3.org/1999/xlink" xlink:href="phytokeys-259-001_article-157847__-g003.jpg" position="float" orientation="portrait" xlink:type="simple" id="oo_1355001.jpg"><uri content-type="original_file" xlink:type="simple">https://binary.pensoft.net/fig/1355001</uri></graphic></fig><fig id="F4" position="float" orientation="portrait"><object-id xmlns:xlink="http://www.w3.org/1999/xlink" content-type="doi" xlink:type="simple">10.3897/phytokeys.259.157847.figure4</object-id><object-id xmlns:xlink="http://www.w3.org/1999/xlink" content-type="arpha" xlink:type="simple">3E1466AC-0E46-5363-808F-21E6732F0E14</object-id><label>Figure 4.</label><caption><p><italic><tp:taxon-name><tp:taxon-name-part taxon-name-part-type="genus" reg="Rhizophora">Rhizophora</tp:taxon-name-part><tp:taxon-name-part taxon-name-part-type="species" reg="stylosa">stylosa</tp:taxon-name-part></tp:taxon-name></italic>. <bold>A.</bold> Fully open flower; <bold>B.</bold> Flower bud in longitudinal section; <bold>C.</bold> Flower bud in transverse section; <bold>D.</bold> Dissected flower showing sepals, petals, stamens, and pistil; <bold>E–G.</bold> Sepals; <bold>H–J.</bold> Petals with densely long-villous along margins; <bold>K–N.</bold> Stamens; <bold>O.</bold> Pistil showing a long style. Photos: Pichet Chanton (<bold>A–N</bold>), Apinya Sukantatul (<bold>O</bold>).</p></caption><graphic xmlns:xlink="http://www.w3.org/1999/xlink" xlink:href="phytokeys-259-001_article-157847__-g004.jpg" position="float" orientation="portrait" xlink:type="simple" id="oo_1355002.jpg"><uri content-type="original_file" xlink:type="simple">https://binary.pensoft.net/fig/1355002</uri></graphic></fig><fig id="F5" position="float" orientation="portrait"><object-id xmlns:xlink="http://www.w3.org/1999/xlink" content-type="doi" xlink:type="simple">10.3897/phytokeys.259.157847.figure5</object-id><object-id xmlns:xlink="http://www.w3.org/1999/xlink" content-type="arpha" xlink:type="simple">AFDFE559-4354-51D0-8B2A-79D7477936E1</object-id><label>Figure 5.</label><caption><p>Lectotype and isolectotype of <italic><tp:taxon-name><tp:taxon-name-part taxon-name-part-type="genus" reg="Rhizophora">Rhizophora</tp:taxon-name-part><tp:taxon-name-part taxon-name-part-type="species" reg="stylosa">stylosa</tp:taxon-name-part></tp:taxon-name></italic> from Malacca, Peninsular Malaysia. <bold>A.</bold> Lectotype, <italic>W. Griffth s.n.</italic> (K [K005752944]); <bold>B.</bold> Isolectotype, <italic>W. Griffth s.n.</italic> (BR [BR0000031831338]). Photos: © The Board of Trustees of the RBG, Kew, <ext-link xmlns:xlink="http://www.w3.org/1999/xlink" xlink:href="https://records.data.kew.org/occurrences/f573f797-57cc-48c7-b444-c6a9b8f085c3" ext-link-type="uri" xlink:type="simple">https://records.data.kew.org/occurrences/f573f797-57cc-48c7-b444-c6a9b8f085c3</ext-link> (<bold>A</bold>), Meise Botanic Garden, Meise, Belgium, <ext-link xmlns:xlink="http://www.w3.org/1999/xlink" xlink:href="https://www.botanicalcollections.be/specimen/BR0000031831338" ext-link-type="uri" xlink:type="simple">https://www.botanicalcollections.be/specimen/BR0000031831338</ext-link> (<bold>B</bold>).</p></caption><graphic xmlns:xlink="http://www.w3.org/1999/xlink" xlink:href="phytokeys-259-001_article-157847__-g005.jpg" position="float" orientation="portrait" xlink:type="simple" id="oo_1355003.jpg"><uri content-type="original_file" xlink:type="simple">https://binary.pensoft.net/fig/1355003</uri></graphic></fig><p>The measurements of the vegetative and reproductive parts of <italic><tp:taxon-name><tp:taxon-name-part taxon-name-part-type="genus" reg="Rhizophora">Rhizophora</tp:taxon-name-part><tp:taxon-name-part taxon-name-part-type="species" reg="stylosa">stylosa</tp:taxon-name-part></tp:taxon-name></italic> in Thailand are presented in Table <xref ref-type="table" rid="T1">1</xref>.</p><table-wrap id="T1" position="float" orientation="portrait"><label>Table 1.</label><caption><p>Measurements of the vegetative and reproductive parts of <italic><tp:taxon-name><tp:taxon-name-part taxon-name-part-type="genus" reg="Rhizophora">Rhizophora</tp:taxon-name-part><tp:taxon-name-part taxon-name-part-type="species" reg="stylosa">stylosa</tp:taxon-name-part></tp:taxon-name></italic> in Thailand.</p></caption><table id="TID0EWRBG" rules="all"><tbody><tr><th rowspan="1" colspan="1">Measurements of vegetative and reproductive parts (units)</th><th rowspan="1" colspan="1">Sample sizes</th><th rowspan="1" colspan="1">Ranges</th><th rowspan="1" colspan="1">Mean ± SD</th></tr><tr><td rowspan="1" colspan="1">Stipule length (cm)</td><td rowspan="1" colspan="1">80</td><td rowspan="1" colspan="1">3.5–7.5</td><td rowspan="1" colspan="1">5.40 ± 0.92</td></tr><tr><td rowspan="1" colspan="1">Stipule diameter at the base (mm)</td><td rowspan="1" colspan="1">80</td><td rowspan="1" colspan="1">2.5–9.0</td><td rowspan="1" colspan="1">4.20 ± 1.58</td></tr><tr><td rowspan="1" colspan="1">Colleter length (mm)</td><td rowspan="1" colspan="1">50</td><td rowspan="1" colspan="1">0.5–1.2</td><td rowspan="1" colspan="1">0.72 ± 0.16</td></tr><tr><td rowspan="1" colspan="1">Colleter diameter at the base (mm)</td><td rowspan="1" colspan="1">50</td><td rowspan="1" colspan="1">0.2–0.5</td><td rowspan="1" colspan="1">0.35 ± 0.08</td></tr><tr><td rowspan="1" colspan="1">Leaf length (cm)</td><td rowspan="1" colspan="1">300</td><td rowspan="1" colspan="1">8.0–16.0</td><td rowspan="1" colspan="1">11.43 ± 1.64</td></tr><tr><td rowspan="1" colspan="1">Leaf width (cm)</td><td rowspan="1" colspan="1">300</td><td rowspan="1" colspan="1">3.0–8.5</td><td rowspan="1" colspan="1">5.20 ± 1.02</td></tr><tr><td rowspan="1" colspan="1">Leaf length/width ratio</td><td rowspan="1" colspan="1">300</td><td rowspan="1" colspan="1">1.7–2.9</td><td rowspan="1" colspan="1">2.22 ± 0.19</td></tr><tr><td rowspan="1" colspan="1">Leaf lamina apex length (mm)</td><td rowspan="1" colspan="1">150</td><td rowspan="1" colspan="1">2.0–6.0</td><td rowspan="1" colspan="1">4.30 ± 1.04</td></tr><tr><td rowspan="1" colspan="1">Number of secondary veins each side</td><td rowspan="1" colspan="1">300</td><td rowspan="1" colspan="1">8–14</td><td rowspan="1" colspan="1">11.20 ± 1.68</td></tr><tr><td rowspan="1" colspan="1">Petiole length (cm)</td><td rowspan="1" colspan="1">300</td><td rowspan="1" colspan="1">2.0–4.8</td><td rowspan="1" colspan="1">3.25 ± 0.55</td></tr><tr><td rowspan="1" colspan="1">Petiole diameter at the middle (mm)</td><td rowspan="1" colspan="1">300</td><td rowspan="1" colspan="1">2.0–4.5</td><td rowspan="1" colspan="1">3.19 ± 0.44</td></tr><tr><td rowspan="1" colspan="1">Inflorescence length (cm)</td><td rowspan="1" colspan="1">180</td><td rowspan="1" colspan="1">5.0–12.5</td><td rowspan="1" colspan="1">7.93 ± 1.35</td></tr><tr><td rowspan="1" colspan="1">Peduncle length (cm)</td><td rowspan="1" colspan="1">180</td><td rowspan="1" colspan="1">2.3–6.0</td><td rowspan="1" colspan="1">3.80 ± 0.82</td></tr><tr><td rowspan="1" colspan="1">Peduncle diameter at the middle (mm)</td><td rowspan="1" colspan="1">180</td><td rowspan="1" colspan="1">2.0–3.5</td><td rowspan="1" colspan="1">2.54 ± 0.34</td></tr><tr><td rowspan="1" colspan="1">Number of flowers per inflorescence</td><td rowspan="1" colspan="1">180</td><td rowspan="1" colspan="1">4–13</td><td rowspan="1" colspan="1">6.70 ± 1.57</td></tr><tr><td rowspan="1" colspan="1">Mature flower bud length (cm)</td><td rowspan="1" colspan="1">200</td><td rowspan="1" colspan="1">0.9–1.5</td><td rowspan="1" colspan="1">1.25 ± 0.10</td></tr><tr><td rowspan="1" colspan="1">Mature flower bud diameter at the basal part (cm)</td><td rowspan="1" colspan="1">200</td><td rowspan="1" colspan="1">4.0–8.0</td><td rowspan="1" colspan="1">6.41 ± 0.82</td></tr><tr><td rowspan="1" colspan="1">Mature flower bud length/diameter ratio</td><td rowspan="1" colspan="1">200</td><td rowspan="1" colspan="1">1.5–2.5</td><td rowspan="1" colspan="1">1.97 ± 0.23</td></tr><tr><td rowspan="1" colspan="1">Fully open flower diameter (cm)</td><td rowspan="1" colspan="1">100</td><td rowspan="1" colspan="1">1.2–1.8</td><td rowspan="1" colspan="1">1.47 ± 0.15</td></tr><tr><td rowspan="1" colspan="1">Sepal length (cm)</td><td rowspan="1" colspan="1">200</td><td rowspan="1" colspan="1">0.7–1.3</td><td rowspan="1" colspan="1">1.01 ± 0.14</td></tr><tr><td rowspan="1" colspan="1">Sepal width at the base (mm)</td><td rowspan="1" colspan="1">200</td><td rowspan="1" colspan="1">4.0–6.0</td><td rowspan="1" colspan="1">4.89 ± 0.59</td></tr><tr><td rowspan="1" colspan="1">Sepal length/width ratio</td><td rowspan="1" colspan="1">200</td><td rowspan="1" colspan="1">1.7–2.7</td><td rowspan="1" colspan="1">2.06 ± 0.19</td></tr><tr><td rowspan="1" colspan="1">Petal length (cm)</td><td rowspan="1" colspan="1">200</td><td rowspan="1" colspan="1">0.6–1.0</td><td rowspan="1" colspan="1">0.79 ± 0.12</td></tr><tr><td rowspan="1" colspan="1">Petal width at the middle (cm)</td><td rowspan="1" colspan="1">200</td><td rowspan="1" colspan="1">1.5–3.5</td><td rowspan="1" colspan="1">2.30 ± 0.51</td></tr><tr><td rowspan="1" colspan="1">Petal length/width ratio</td><td rowspan="1" colspan="1">200</td><td rowspan="1" colspan="1">2.2–5.4</td><td rowspan="1" colspan="1">3.51 ± 0.62</td></tr><tr><td rowspan="1" colspan="1">Anther length (mm)</td><td rowspan="1" colspan="1">200</td><td rowspan="1" colspan="1">3.5–8.5</td><td rowspan="1" colspan="1">6.14 ± 1.14</td></tr><tr><td rowspan="1" colspan="1">Anther width at the middle (mm)</td><td rowspan="1" colspan="1">200</td><td rowspan="1" colspan="1">1.2–2.8</td><td rowspan="1" colspan="1">1.70 ± 0.40</td></tr><tr><td rowspan="1" colspan="1">Free part of the ovary length (mm)</td><td rowspan="1" colspan="1">100</td><td rowspan="1" colspan="1">0.7–1.2</td><td rowspan="1" colspan="1">0.97 ± 0.12</td></tr><tr><td rowspan="1" colspan="1">Free part of the ovary diameter (mm)</td><td rowspan="1" colspan="1">100</td><td rowspan="1" colspan="1">1.2–1.8</td><td rowspan="1" colspan="1">1.47 ± 0.15</td></tr><tr><td rowspan="1" colspan="1">Style length (mm)</td><td rowspan="1" colspan="1">170</td><td rowspan="1" colspan="1">3.0–5.0</td><td rowspan="1" colspan="1">3.80 ± 0.52</td></tr><tr><td rowspan="1" colspan="1">Pedicel length (cm)</td><td rowspan="1" colspan="1">100</td><td rowspan="1" colspan="1">0.6–1.0</td><td rowspan="1" colspan="1">0.82 ± 0.14</td></tr><tr><td rowspan="1" colspan="1">Pedicel diameter (mm)</td><td rowspan="1" colspan="1">100</td><td rowspan="1" colspan="1">2.0–3.0</td><td rowspan="1" colspan="1">2.58 ± 0.26</td></tr><tr><td rowspan="1" colspan="1">Fruit length (cm) (hypocotyls nearly come off)</td><td rowspan="1" colspan="1">70</td><td rowspan="1" colspan="1">2.2–4.0</td><td rowspan="1" colspan="1">2.91 ± 0.43</td></tr><tr><td rowspan="1" colspan="1">Fruit diameter at the basal part (cm)</td><td rowspan="1" colspan="1">70</td><td rowspan="1" colspan="1">1.7–3.0</td><td rowspan="1" colspan="1">2.04 ± 0.23</td></tr><tr><td rowspan="1" colspan="1">Fruit diameter at the apical part (cm)</td><td rowspan="1" colspan="1">70</td><td rowspan="1" colspan="1">0.9–1.7</td><td rowspan="1" colspan="1">1.04 ± 0.17</td></tr><tr><td rowspan="1" colspan="1">Persistent sepal length (cm)</td><td rowspan="1" colspan="1">150</td><td rowspan="1" colspan="1">0.9–1.1</td><td rowspan="1" colspan="1">0.98 ± 0.04</td></tr><tr><td rowspan="1" colspan="1">Persistent sepal width at the base (mm)</td><td rowspan="1" colspan="1">150</td><td rowspan="1" colspan="1">5.0–8.5</td><td rowspan="1" colspan="1">6.49 ± 0.67</td></tr><tr><td rowspan="1" colspan="1">Infructescence stalk length (cm)</td><td rowspan="1" colspan="1">60</td><td rowspan="1" colspan="1">2.0–6.0</td><td rowspan="1" colspan="1">3.26 ± 0.85</td></tr><tr><td rowspan="1" colspan="1">Infructescence stalk diameter (mm)</td><td rowspan="1" colspan="1">60</td><td rowspan="1" colspan="1">2.0–3.0</td><td rowspan="1" colspan="1">2.54 ± 0.33</td></tr><tr><td rowspan="1" colspan="1">Fruit stalk length (cm)</td><td rowspan="1" colspan="1">60</td><td rowspan="1" colspan="1">0.6–1.7</td><td rowspan="1" colspan="1">1.03 ± 0.25</td></tr><tr><td rowspan="1" colspan="1">Fruit stalk diameter (mm)</td><td rowspan="1" colspan="1">60</td><td rowspan="1" colspan="1">3.0–5.0</td><td rowspan="1" colspan="1">3.66 ± 0.39</td></tr><tr><td rowspan="1" colspan="1">Hypocotyl length (cm)</td><td rowspan="1" colspan="1">75</td><td rowspan="1" colspan="1">19.5–40.0</td><td rowspan="1" colspan="1">30.01 ± 3.25</td></tr><tr><td rowspan="1" colspan="1">Hypocotyl diameter at the apical part (mm)</td><td rowspan="1" colspan="1">75</td><td rowspan="1" colspan="1">6.5–9.0</td><td rowspan="1" colspan="1">7.64 ± 0.65</td></tr><tr><td rowspan="1" colspan="1">Hypocotyl diameter at the widest part (cm)</td><td rowspan="1" colspan="1">75</td><td rowspan="1" colspan="1">1.0–1.6</td><td rowspan="1" colspan="1">1.29 ± 0.12</td></tr><tr><td rowspan="1" colspan="1">Hypocotyl diameter at the basal part (cm)</td><td rowspan="1" colspan="1">75</td><td rowspan="1" colspan="1">0.8–1.3</td><td rowspan="1" colspan="1">0.99 ± 0.10</td></tr><tr><td rowspan="1" colspan="1">Cotyledonous tube diameter (cm)</td><td rowspan="1" colspan="1">75</td><td rowspan="1" colspan="1">0.6–1.2</td><td rowspan="1" colspan="1">0.86 ± 0.14</td></tr></tbody></table></table-wrap></tp:treatment-sec><tp:treatment-sec sec-type="distribution" id="SECID0EPGAG"><title>Distribution.</title><p>India (Andaman and Nicobar Islands), China (South Guangxi, South Guangdong, Hainan), Taiwan (Taipei), Japan (Ryukyu Islands, also known as Nansei-shoto), Vietnam, Cambodia, Peninsular Thailand, Peninsular Malaysia (also called Malaya), Singapore, Indonesia [Java, Lesser Sunda Islands, Sulawesi (also called Celebes), Moluccas (also called Maluku)], Philippines, Australia (Northern Territory, Queensland, New South Wales, Western Australia), Melanesia (Bismarck Archipelago, New Guinea, Solomon Islands, Vanuatu, Fiji, New Caledonia), Micronesia (Mariana Islands, Caroline Islands, Gilbert Islands), Polynesia (Tuvalu, Tonga, Society Islands) (Fig. <xref ref-type="fig" rid="F6">6</xref>).</p><fig id="F6" position="float" orientation="portrait"><object-id xmlns:xlink="http://www.w3.org/1999/xlink" content-type="doi" xlink:type="simple">10.3897/phytokeys.259.157847.figure6</object-id><object-id xmlns:xlink="http://www.w3.org/1999/xlink" content-type="arpha" xlink:type="simple">7606B3DC-3F65-593B-A06C-885263BB1B6F</object-id><label>Figure 6.</label><caption><p>Distribution of <italic><tp:taxon-name><tp:taxon-name-part taxon-name-part-type="genus" reg="Rhizophora">Rhizophora</tp:taxon-name-part><tp:taxon-name-part taxon-name-part-type="species" reg="stylosa">stylosa</tp:taxon-name-part></tp:taxon-name></italic>. It is widely distributed from India (Andaman and Nicobar Islands), China to Indo-China, and the Pacific Islands. In Thailand, this species is known only from Ko Lidi and Ko Bulon Le within Mu Ko Phetra National Park, located in La-ngu District, and from Ao Talo Wao, Ko Tarutao, in Tarutao National Park, Mueang Satun District, Satun Province. Map: Pichet Chonton &amp; Chatchai Ngernsaengsaruay.</p></caption><graphic xmlns:xlink="http://www.w3.org/1999/xlink" xlink:href="phytokeys-259-001_article-157847__-g006.jpg" position="float" orientation="portrait" xlink:type="simple" id="oo_1355004.jpg"><uri content-type="original_file" xlink:type="simple">https://binary.pensoft.net/fig/1355004</uri></graphic></fig></tp:treatment-sec><tp:treatment-sec sec-type="distribution" id="SECID0ERHAG"><title>Distribution in Thailand.</title><p><italic><tp:taxon-name><tp:taxon-name-part taxon-name-part-type="genus" reg="Rhizophora">Rhizophora</tp:taxon-name-part><tp:taxon-name-part taxon-name-part-type="species" reg="stylosa">stylosa</tp:taxon-name-part></tp:taxon-name></italic> is known only from Ko Lidi and Ko Bulon Le within Mu Ko Phetra National Park, located in La-ngu District, and from Ao Talo Wao, Ko Tarutao, in Tarutao National Park, Mueang Satun District, Satun Province, Peninsular Thailand (Fig. <xref ref-type="fig" rid="F6">6</xref>).</p></tp:treatment-sec><tp:treatment-sec sec-type="habitat" id="SECID0EGIAG"><title>Habitat and ecology.</title><p><italic><tp:taxon-name><tp:taxon-name-part taxon-name-part-type="genus" reg="Rhizophora">Rhizophora</tp:taxon-name-part><tp:taxon-name-part taxon-name-part-type="species" reg="stylosa">stylosa</tp:taxon-name-part></tp:taxon-name></italic> typically occurs along coastal areas with muddy-sandy, sandy or sandy-rocky substrates. This species is found at the seaward edge of mangrove forests and is well adapted to grow in open coastal environments, particularly along fairly exposed shores.</p><p>The populations of <italic><tp:taxon-name><tp:taxon-name-part taxon-name-part-type="genus" reg="Rhizophora">R.</tp:taxon-name-part><tp:taxon-name-part taxon-name-part-type="species" reg="stylosa">stylosa</tp:taxon-name-part></tp:taxon-name></italic> observed in Thailand are also located in low intertidal zones characterized by rocky and sandy substrates, similar to the observations reported from the Andaman and Nicobar Islands, India by <xref ref-type="bibr" rid="B37">Ragavan (2015)</xref> and <xref ref-type="bibr" rid="B39">Ragavan et al. (2021)</xref>.</p><p>In the Andaman and Nicobar Islands, the species is uncommon and is mostly found in mangroves fringing the open coast, towards the seaward side. It is often found in mid to low intertidal zones and along downstream tidal creeks. The species grows in a variety of habitats, including disturbed mangrove areas. One distinctive niche is its ability to grow along the edges of small coral islands, where it establishes on coral substrates (<xref ref-type="bibr" rid="B37">Ragavan 2015</xref>; <xref ref-type="bibr" rid="B39">Ragavan et al. 2021</xref>).</p></tp:treatment-sec><tp:treatment-sec sec-type="phenology" id="SECID0EWJAG"><title>Phenology.</title><p>Flowering, fruiting and viviparous germination more than once, nearly throughout the year.</p></tp:treatment-sec><tp:treatment-sec sec-type="conservation status" id="SECID0E2JAG"><title>Conservation status.</title><p><italic><tp:taxon-name><tp:taxon-name-part taxon-name-part-type="genus" reg="Rhizophora">Rhizophora</tp:taxon-name-part><tp:taxon-name-part taxon-name-part-type="species" reg="stylosa">stylosa</tp:taxon-name-part></tp:taxon-name></italic> is widely distributed, ranging from India (Andaman and Nicobar Islands) and China through Indo-China to the Pacific Islands. It is known from numerous localities, with a very large EOO of 52,723,897.41 km<sup>2</sup> and a relatively large AOO of 1,908 km<sup>2</sup>. In Thailand, however, the species is restricted to Satun Province in the peninsular region, where it has a small EOO of 251.22 km<sup>2</sup> and a relatively small AOO of 12 km<sup>2</sup>. Despite its limited national distribution, its broad global range, presence in numerous localities, and the absence of significant threats to its survival, we recommend a conservation assessment of Least Concern (<abbrev xmlns:xlink="http://www.w3.org/1999/xlink" xlink:title="Least Concern" id="ABBRID0EUKAG" xlink:type="simple">LC</abbrev>), in agreement with <xref ref-type="bibr" rid="B7">Ellison et al. (2010)</xref>.</p></tp:treatment-sec><tp:treatment-sec sec-type="etymology" id="SECID0E3KAG"><title>Etymology.</title><p>The specific epithet of <italic>Rhizophora stylosa</italic> is a Latin word that refers to its characteristic long style.</p></tp:treatment-sec><tp:treatment-sec sec-type="Vernacular name" id="SECID0ENLAG"><title>Vernacular name.</title><p>Kongkang phetra (โกงกางเภตรา) (suggested here); Red mangrove, Small stilted mangrove, Spotted mangrove, Stilted mangrove (English).</p></tp:treatment-sec><tp:treatment-sec sec-type="Uses" id="SECID0ESLAG"><title>Uses.</title><p>To date, there has been no record of its use in Thailand. On Japan’s Iriomote Islands, the traditional dyeing of cotton fabric using tannins extracted from the bark of <italic><tp:taxon-name><tp:taxon-name-part taxon-name-part-type="genus" reg="Rhizophora">Rhizophora</tp:taxon-name-part><tp:taxon-name-part taxon-name-part-type="species" reg="stylosa">stylosa</tp:taxon-name-part></tp:taxon-name></italic> (Yaeyama hirugi), a technique known as kusaki-zome, remains an important cottage industry. The dye from the outer bark is brownish, while that from the inner bark is reddish (<xref ref-type="bibr" rid="B1">Baba 2004</xref>; <xref ref-type="bibr" rid="B2">Baba et al. 2013</xref>). On Iriomote and Ishigaki Islands, seedlings of <italic><tp:taxon-name><tp:taxon-name-part taxon-name-part-type="genus" reg="Rhizophora">R.</tp:taxon-name-part><tp:taxon-name-part taxon-name-part-type="species" reg="stylosa">stylosa</tp:taxon-name-part></tp:taxon-name></italic> are sold in souvenir shops to tourists as ornamentals (<xref ref-type="bibr" rid="B2">Baba et al. 2013</xref>). This species is utilized for timber, firewood, and the production of charcoal in the Pacific Island countries (<xref ref-type="bibr" rid="B11">Giesen et al. 2007</xref>; <xref ref-type="bibr" rid="B20">Kainuma et al. 2015</xref>). In Australia, Aboriginal people use its wood to make boomerangs, spears, and ceremonial items (<xref ref-type="bibr" rid="B11">Giesen et al. 2007</xref>).</p></tp:treatment-sec><tp:treatment-sec sec-type="Lectotypification" id="SECID0EGNAG"><title>Lectotypification.</title><p><italic><tp:taxon-name><tp:taxon-name-part taxon-name-part-type="genus" reg="Rhizophora">Rhizophora</tp:taxon-name-part><tp:taxon-name-part taxon-name-part-type="species" reg="stylosa">stylosa</tp:taxon-name-part></tp:taxon-name></italic> was named by <xref ref-type="bibr" rid="B12">Griffith (1854</xref>: 665), who cited only the type locality “Hab. Malacca, in littoribus limosis, Pulo Bissar”. However, he did not designate a holotype, nor did he provide a collector number or indicate the herbarium where the material was housed. We have located the specimen <italic>W. Griffth s.n.</italic> from Malacca at K [K005752944] and BR [BR0000031831338], which following Art. 9.6 of the ICN (<xref ref-type="bibr" rid="B53">Turland et al. 2018</xref>), must be considered syntypes. William Griffith (1810–1845) was a British colonial physician and botanist who made substantial contributions to the herbarium of the East India Company. His herbarium was originally deposited at LINN, but was later transferred to Kew (K), with significant duplicate specimens housed at BR and CAL (<xref ref-type="bibr" rid="B46">Stafleu and Cowan 1976</xref>). Accordingly, we designate the specimen at K [K005752944] as the lectotype, with the specimen at BR [BR0000031831338] being an isolectotype, in accordance with Arts. 9.3 and 9.12 of the ICN (<xref ref-type="bibr" rid="B53">Turland et al. 2018</xref>).</p></tp:treatment-sec><tp:treatment-sec sec-type="notes" id="SECID0EJOAG"><title>Notes.</title><p>The colors and sizes of the stipules of <italic><tp:taxon-name><tp:taxon-name-part taxon-name-part-type="genus" reg="Rhizophora">Rhizophora</tp:taxon-name-part><tp:taxon-name-part taxon-name-part-type="species" reg="stylosa">stylosa</tp:taxon-name-part></tp:taxon-name></italic> are pale green or green, turning whitish pale green or creamish white before falling off. They are 3.5–7.5 cm long, 2.5–9 mm diam. at the base. In contrast, the stipules of <italic><tp:taxon-name><tp:taxon-name-part taxon-name-part-type="genus" reg="Rhizophora">R.</tp:taxon-name-part><tp:taxon-name-part taxon-name-part-type="species" reg="mucronata">mucronata</tp:taxon-name-part></tp:taxon-name></italic> are pale green, reddish pale green, or pale greenish red when young, turning pale yellow or reddish pale yellow before falling off, and are larger, 4.5–12.5 cm in length and 0.5–1.7 cm in diameter at the base. The petioles, peduncles, rachises of inflorescences, and pedicels of <italic><tp:taxon-name><tp:taxon-name-part taxon-name-part-type="genus" reg="Rhizophora">R.</tp:taxon-name-part><tp:taxon-name-part taxon-name-part-type="species" reg="stylosa">stylosa</tp:taxon-name-part></tp:taxon-name></italic> are usually terete, whereas those of <italic><tp:taxon-name><tp:taxon-name-part taxon-name-part-type="genus" reg="Rhizophora">R.</tp:taxon-name-part><tp:taxon-name-part taxon-name-part-type="species" reg="mucronata">mucronata</tp:taxon-name-part></tp:taxon-name></italic> are slightly to somewhat flattened.</p><p>Morphologically, <italic><tp:taxon-name><tp:taxon-name-part taxon-name-part-type="genus" reg="Rhizophora">R.</tp:taxon-name-part><tp:taxon-name-part taxon-name-part-type="species" reg="stylosa">stylosa</tp:taxon-name-part></tp:taxon-name></italic> is closely related to <italic><tp:taxon-name><tp:taxon-name-part taxon-name-part-type="genus" reg="Rhizophora">R.</tp:taxon-name-part><tp:taxon-name-part taxon-name-part-type="species" reg="mucronata">mucronata</tp:taxon-name-part></tp:taxon-name></italic> (Fig. <xref ref-type="fig" rid="F7">7</xref>) in its inflorescences and flowers (including flower buds, pedicelled flowers, bracteoles, sepals, and stamens); in the length of the stiff, pointed leaf tips; in the shape and basal diameter of the fruits (when the hypocotyls nearly come off); in the shape and color of the hypocotyls; and in the colors of the cotyledonous cylindrical tubes and colleters. The differences between these two Thai species of <italic><tp:taxon-name><tp:taxon-name-part taxon-name-part-type="genus" reg="Rhizophora">Rhizophora</tp:taxon-name-part></tp:taxon-name></italic> are presented in Table <xref ref-type="table" rid="T2">2</xref>.</p><fig id="F7" position="float" orientation="portrait"><object-id xmlns:xlink="http://www.w3.org/1999/xlink" content-type="doi" xlink:type="simple">10.3897/phytokeys.259.157847.figure7</object-id><object-id xmlns:xlink="http://www.w3.org/1999/xlink" content-type="arpha" xlink:type="simple">D210A4A9-0A56-520D-A1AD-C60530168B0E</object-id><label>Figure 7.</label><caption><p><italic><tp:taxon-name><tp:taxon-name-part taxon-name-part-type="genus" reg="Rhizophora">Rhizophora</tp:taxon-name-part><tp:taxon-name-part taxon-name-part-type="species" reg="mucronata">mucronata</tp:taxon-name-part></tp:taxon-name></italic>. <bold>A.</bold> Branchlets, leaves and terminal interpetiolar stipule; <bold>B.</bold> Leaves showing adaxial and abaxial surfaces; <bold>C.</bold> Flowering branchlet showing inflorescences with flower buds and fully open flower; <bold>D.</bold> Petal with densely and shorter villous along margins; <bold>E.</bold> Flower bud in longitudinal section showing very short style; <bold>F.</bold> Fruiting branchlet showing leaves and mature fruit with persistent sepals; <bold>G, H.</bold> Fruiting branchlets showing leaves and successive stages in development of hypocotyl. Photos: Chatchai Ngernsaengsaruay (<bold>A–C, F–H</bold>), Pichet Chonton (<bold>D, E</bold>).</p></caption><graphic xmlns:xlink="http://www.w3.org/1999/xlink" xlink:href="phytokeys-259-001_article-157847__-g007.jpg" position="float" orientation="portrait" xlink:type="simple" id="oo_1355005.jpg"><uri content-type="original_file" xlink:type="simple">https://binary.pensoft.net/fig/1355005</uri></graphic></fig><table-wrap id="T2" position="float" orientation="portrait"><label>Table 2.</label><caption><p>Morphological differences between <italic><tp:taxon-name><tp:taxon-name-part taxon-name-part-type="genus" reg="Rhizophora">Rhizophora</tp:taxon-name-part><tp:taxon-name-part taxon-name-part-type="species" reg="stylosa">stylosa</tp:taxon-name-part></tp:taxon-name></italic> and <italic><tp:taxon-name><tp:taxon-name-part taxon-name-part-type="genus" reg="Rhizophora">R.</tp:taxon-name-part><tp:taxon-name-part taxon-name-part-type="species" reg="mucronata">mucronata</tp:taxon-name-part></tp:taxon-name></italic> in Thailand. The morphological characteristics of <italic><tp:taxon-name><tp:taxon-name-part taxon-name-part-type="genus" reg="Rhizophora">R.</tp:taxon-name-part><tp:taxon-name-part taxon-name-part-type="species" reg="mucronata">mucronata</tp:taxon-name-part></tp:taxon-name></italic> are based on <xref ref-type="bibr" rid="B31">Ngernsaengsaruay et al. (2024)</xref>.</p></caption><table id="TID0E2OAI" rules="all"><tbody><tr><th rowspan="1" colspan="1">Morphological characters</th><th rowspan="1" colspan="1">
                      <italic>
                        <tp:taxon-name><tp:taxon-name-part taxon-name-part-type="genus" reg="Rhizophora">Rhizophora</tp:taxon-name-part><tp:taxon-name-part taxon-name-part-type="species" reg="stylosa">stylosa</tp:taxon-name-part></tp:taxon-name>
                      </italic>
                    </th><th rowspan="1" colspan="1">
                      <italic>
                        <tp:taxon-name><tp:taxon-name-part taxon-name-part-type="genus" reg="Rhizophora">Rhizophora</tp:taxon-name-part><tp:taxon-name-part taxon-name-part-type="species" reg="mucronata">mucronata</tp:taxon-name-part></tp:taxon-name>
                      </italic>
                    </th></tr><tr><td rowspan="1" colspan="1">Habit</td><td rowspan="1" colspan="1">Small trees, single- to multi-stemmed, 2.5–8 m tall</td><td rowspan="1" colspan="1">Small to large trees, 2–20 (–30) m tall, usually single-stemmed</td></tr><tr><td rowspan="1" colspan="1">Stipule colours and sizes</td><td rowspan="1" colspan="1">Pale green or green, turning whitish pale green or creamish white before the leaves emerging or before falling off, smaller, 3.5–7.5 cm long and 2.5–9 mm diam at the base</td><td rowspan="1" colspan="1">Pale green, reddish pale green or pale greenish red when young, turning pale yellow or reddish pale yellow before the leaves emerging or before falling off, larger, 4.5–12.5 cm long, 0.5–1.7 cm diam at the base</td></tr><tr><td rowspan="1" colspan="1">Leaf shapes and sizes</td><td rowspan="1" colspan="1">Elliptic, smaller, 8–16 × 3–8.5 cm, widest at the middle part</td><td rowspan="1" colspan="1">Ovate or lanceolate-ovate, larger, 13–23.5 × 6–13 cm, widest at the basal part</td></tr><tr><td rowspan="1" colspan="1">Petal shapes and hairs</td><td rowspan="1" colspan="1">Narrowly elliptic or elliptic, densely and longer villous along margins</td><td rowspan="1" colspan="1">Lanceolate-ovate or lanceolate, densely and shorter villous along margins</td></tr><tr><td rowspan="1" colspan="1">Free part of the ovary length</td><td rowspan="1" colspan="1">Shorter, 0.7–1.2 mm long</td><td rowspan="1" colspan="1">Longer, 1.5–3 mm long</td></tr><tr><td rowspan="1" colspan="1">Style length</td><td rowspan="1" colspan="1">3–5 mm long</td><td rowspan="1" colspan="1">Very short</td></tr><tr><td rowspan="1" colspan="1">Fruit sizes (ovoid or conical-ovoid, before seed germination)</td><td rowspan="1" colspan="1">Smaller, 2–2.7 cm long, 1–1.7 cm diam. at the basal part</td><td rowspan="1" colspan="1">Larger, 3.7–5 cm long, 2.1–2.8 cm diam. at the basal part</td></tr><tr><td rowspan="1" colspan="1">Fruit sizes (obpyriform, when the hypocotyls nearly come off)</td><td rowspan="1" colspan="1">Smaller, 2.2–4 cm long, 1.7–3 cm diam. at the basal part</td><td rowspan="1" colspan="1">Larger, 4–7 cm long, 2.4–3.5 cm diam. at the basal part</td></tr><tr><td rowspan="1" colspan="1">Hypocotyl length</td><td rowspan="1" colspan="1">Shorter, 19.5–40 cm long</td><td rowspan="1" colspan="1">Longer, 25–70 cm long</td></tr></tbody></table></table-wrap><p>Two distinct populations of <italic><tp:taxon-name><tp:taxon-name-part taxon-name-part-type="genus" reg="Rhizophora">R.</tp:taxon-name-part><tp:taxon-name-part taxon-name-part-type="species" reg="stylosa">stylosa</tp:taxon-name-part></tp:taxon-name></italic> were found in Mu Ko Phetra National Park, La-ngu District, Satun Province, Peninsular Thailand. Population A is distributed along coastal areas characterized by muddy-sandy substrates, predominantly occupying the seaward edge of the mangrove forest at Ko Lidi, La-ngu Subdistrict. In contrast, Population B occurs along coastal areas with sandy to sandy-rocky substrates, particularly along relatively exposed shorelines at Ko Bulon Le, Pak Nam Subdistrict. Morphological comparisons between the two populations reveal that individuals in Population A (3–8 m) tend to be taller than those in Population B (2.5–5 m). Furthermore, vegetative and reproductive structures, including stipules, leaves, petioles, inflorescences, peduncles, and fruits, are generally larger in Population A. These morphological differences are likely influenced by environmental conditions, suggesting that substrate type and coastal exposure play significant roles in shaping the growth and reproductive traits of <italic><tp:taxon-name><tp:taxon-name-part taxon-name-part-type="genus" reg="Rhizophora">R.</tp:taxon-name-part><tp:taxon-name-part taxon-name-part-type="species" reg="stylosa">stylosa</tp:taxon-name-part></tp:taxon-name></italic> in this region (Table <xref ref-type="table" rid="T3">3</xref>).</p><table-wrap id="T3" position="float" orientation="portrait"><label>Table 3.</label><caption><p>Comparison of the morphological characteristics between two populations of <italic><tp:taxon-name><tp:taxon-name-part taxon-name-part-type="genus" reg="Rhizophora">Rhizophora</tp:taxon-name-part><tp:taxon-name-part taxon-name-part-type="species" reg="stylosa">stylosa</tp:taxon-name-part></tp:taxon-name></italic> in Mu Ko Phetra National Park, La-ngu District, Satun Province, Thailand. Population A occurs along coastal areas with muddy-sandy substrates, particularly at the seaward edge of mangrove forest at Ko Lidi, La-ngu Subdistrict. Population B occurs along coastal areas with sandy or sandy-rocky substrates, especially along fairly exposed shores at Ko Bulon Le, Pak Nam Subdistrict.</p></caption><table id="TID0E2VAI" rules="all"><tbody><tr><th rowspan="2" colspan="1">Morphological characters (units)</th><th rowspan="2" colspan="1">Sample sizes</th><th rowspan="1" colspan="2"><italic><tp:taxon-name><tp:taxon-name-part taxon-name-part-type="genus" reg="Rhizophora">Rhizophora</tp:taxon-name-part><tp:taxon-name-part taxon-name-part-type="species" reg="stylosa">stylosa</tp:taxon-name-part></tp:taxon-name></italic> Population A</th><th rowspan="1" colspan="2"><italic><tp:taxon-name><tp:taxon-name-part taxon-name-part-type="genus" reg="Rhizophora">Rhizophora</tp:taxon-name-part><tp:taxon-name-part taxon-name-part-type="species" reg="stylosa">stylosa</tp:taxon-name-part></tp:taxon-name></italic> Population B</th></tr><tr><th rowspan="1" colspan="1">Ranges</th><th rowspan="1" colspan="1">Mean ± SD</th><th rowspan="1" colspan="1">Ranges</th><th rowspan="1" colspan="1">Mean ± SD</th></tr><tr><td rowspan="1" colspan="1">Stipule length (cm)</td><td rowspan="1" colspan="1">A 30/B 50</td><td rowspan="1" colspan="1">4.0–7.5</td><td rowspan="1" colspan="1">5.78 ± 1.03</td><td rowspan="1" colspan="1">3.5–6.5</td><td rowspan="1" colspan="1">5.16 ± 0.77</td></tr><tr><td rowspan="1" colspan="1">Stipule diameter at the base (mm)</td><td rowspan="1" colspan="1">A 30/B 50</td><td rowspan="1" colspan="1">3.0–9.0</td><td rowspan="1" colspan="1">5.06 ± 2.04</td><td rowspan="1" colspan="1">2.5–6.0</td><td rowspan="1" colspan="1">3.68 ± 0.91</td></tr><tr><td rowspan="1" colspan="1">Leaf lamina length (cm)</td><td rowspan="1" colspan="1">150</td><td rowspan="1" colspan="1">9.5–16.0</td><td rowspan="1" colspan="1">12.72 ± 1.10</td><td rowspan="1" colspan="1">8.0–12.5</td><td rowspan="1" colspan="1">10.14 ± 0.94</td></tr><tr><td rowspan="1" colspan="1">Leaf lamina width (cm)</td><td rowspan="1" colspan="1">150</td><td rowspan="1" colspan="1">4.5–8.5</td><td rowspan="1" colspan="1">6.01 ± 0.76</td><td rowspan="1" colspan="1">3.0–5.5</td><td rowspan="1" colspan="1">4.39 ± 0.44</td></tr><tr><td rowspan="1" colspan="1">Petiole length (cm)</td><td rowspan="1" colspan="1">150</td><td rowspan="1" colspan="1">2.5–4.8</td><td rowspan="1" colspan="1">3.63 ± 0.44</td><td rowspan="1" colspan="1">2.0–4.0</td><td rowspan="1" colspan="1">2.88 ± 0.36</td></tr><tr><td rowspan="1" colspan="1">Petiole diameter at the middle (mm)</td><td rowspan="1" colspan="1">150</td><td rowspan="1" colspan="1">2.5–4.5</td><td rowspan="1" colspan="1">3.45 ± 0.38</td><td rowspan="1" colspan="1">2.0–3.5</td><td rowspan="1" colspan="1">2.93 ± 0.31</td></tr><tr><td rowspan="1" colspan="1">Inflorescence length (cm)</td><td rowspan="1" colspan="1">90</td><td rowspan="1" colspan="1">6.0–12.5</td><td rowspan="1" colspan="1">8.80 ± 1.18</td><td rowspan="1" colspan="1">5.0–9.0</td><td rowspan="1" colspan="1">7.05 ± 0.87</td></tr><tr><td rowspan="1" colspan="1">Peduncle length (cm)</td><td rowspan="1" colspan="1">90</td><td rowspan="1" colspan="1">2.8–6.0</td><td rowspan="1" colspan="1">4.39 ± 0.65</td><td rowspan="1" colspan="1">2.3–4.8</td><td rowspan="1" colspan="1">3.22 ± 0.49</td></tr><tr><td rowspan="1" colspan="1">Fruit length (cm) (hypocotyls nearly come off)</td><td rowspan="1" colspan="1">A 20/B 50</td><td rowspan="1" colspan="1">3.0–4.0</td><td rowspan="1" colspan="1">3.49 ± 0.31</td><td rowspan="1" colspan="1">2.2–3.0</td><td rowspan="1" colspan="1">2.68 ± 0.17</td></tr><tr><td rowspan="1" colspan="1">Fruit diameter at the basal part (cm)</td><td rowspan="1" colspan="1">A 20/B 50</td><td rowspan="1" colspan="1">1.9–3.0</td><td rowspan="1" colspan="1">2.25 ± 0.31</td><td rowspan="1" colspan="1">1.7–2.3</td><td rowspan="1" colspan="1">1.95 ± 0.11</td></tr></tbody></table></table-wrap></tp:treatment-sec><tp:treatment-sec sec-type="material" id="SECID0E5ABG"><title>Additional specimens examined.</title><p><bold>Thailand. Peninsular</bold>: • Satun [Ko Lidi, Mu Ko Phetra National Park, La-ngu Subdistrict, La-ngu District, fl., fr. &amp; vivipary, 22 Apr 2025, <italic>C. Ngernsaengsaruay et al. Rs01-22042025</italic> (BKF); • Ao Phangka, Ko Bulon Le, Mu Ko Phetra National Park, Pak Nam Subdistrict, La-ngu District, fl., fr. &amp; vivipary, 22 Apr 2025, <italic>C. Ngernsaengsaruay et al. Rs02-22042025</italic> (BKF); • ibid., fl., fr. &amp; vivipary, 22 Apr 2025, <italic>C. Ngernsaengsaruay et al. Rs03-22042025</italic> (BKF); Ao Talo Wao, Ko Tarutao, Tarutao National Park, Mueang Satun District, fl., 30 May 2025, <italic>N. Mianmit &amp; N. Kaveethanathum</italic> personal observation with photos; Note. <italic>C. Ngernsaengsaruay et al.</italic> = <italic>C. Ngernsaengsaruay, N. Mianmit, R. Pothitan, V. Jintana, N. Jintana &amp; S. Kamsanor</italic>].</p></tp:treatment-sec><ref-list><ref id="B37"><mixed-citation xmlns:xlink="http://www.w3.org/1999/xlink" xlink:type="simple"><person-group><name name-style="western"><surname>Ragavan</surname><given-names>P</given-names></name></person-group> (<year>2015</year>) <source>Taxonomy of Mangroves of the Andaman and Nicobar Islands with Special Reference to Natural Hybrids of Genus <italic><tp:taxon-name><tp:taxon-name-part taxon-name-part-type="genus">Rhizophora</tp:taxon-name-part></tp:taxon-name></italic>.</source><publisher-name>PhD Thesis</publisher-name>, <publisher-loc>Pondicherry University (A Central University), Brookshabad Campus, Andaman, India</publisher-loc>, <size units="page">422 pp</size>.</mixed-citation></ref><ref id="B39"><mixed-citation xmlns:xlink="http://www.w3.org/1999/xlink" xlink:type="simple"><person-group><name name-style="western"><surname>Ragavan</surname><given-names>P</given-names></name><name name-style="western"><surname>Kathiresan</surname><given-names>K</given-names></name><name name-style="western"><surname>Rana</surname><given-names>TS</given-names></name><name name-style="western"><surname>Saxena</surname><given-names>A</given-names></name><name name-style="western"><surname>Mohan</surname><given-names>PM</given-names></name><name name-style="western"><surname>Jayaraj</surname><given-names>RSC</given-names></name><name name-style="western"><surname>Ravichandran</surname><given-names>K</given-names></name><name name-style="western"><surname>Mageswaran</surname><given-names>T</given-names></name></person-group> (<year>2021</year>) <source>Indian Mangroves: A Photographic Field Identification Guide.</source><publisher-name>New India Publishing Agency</publisher-name>, <publisher-loc>India</publisher-loc>, <size units="page">207 pp</size>. <ext-link xlink:href="10.59317/9789390175994" ext-link-type="doi" xlink:type="simple">https://doi.org/10.59317/9789390175994</ext-link></mixed-citation></ref><ref id="B7"><mixed-citation xmlns:xlink="http://www.w3.org/1999/xlink" xlink:type="simple"><person-group><name name-style="western"><surname>Ellison</surname><given-names>J</given-names></name><name name-style="western"><surname>Duke</surname><given-names>N</given-names></name><name name-style="western"><surname>Kathiresan</surname><given-names>K</given-names></name><name name-style="western"><surname>Salmo III</surname><given-names>SG</given-names></name><name name-style="western"><surname>Fernando</surname><given-names>ES</given-names></name><name name-style="western"><surname>Peras</surname><given-names>JR</given-names></name><name name-style="western"><surname>Sukardjo</surname><given-names>S</given-names></name><name name-style="western"><surname>Miyagi</surname><given-names>T</given-names></name></person-group> (<year>2010</year>) <italic><tp:taxon-name><tp:taxon-name-part taxon-name-part-type="genus">Rhizophora</tp:taxon-name-part><tp:taxon-name-part taxon-name-part-type="species">stylosa</tp:taxon-name-part></tp:taxon-name></italic>. The IUCN Red List of Threatened Species 2010. <ext-link xlink:href="10.2305/IUCN.UK.2010-2.RLTS.T178850A7626520.en" ext-link-type="doi" xlink:type="simple">https://doi.org/10.2305/IUCN.UK.2010-2.RLTS.T178850A7626520.en</ext-link> [Accessed on 24 April 2025]</mixed-citation></ref><ref id="B1"><mixed-citation xmlns:xlink="http://www.w3.org/1999/xlink" xlink:type="simple"><person-group><name name-style="western"><surname>Baba</surname><given-names>S</given-names></name></person-group> (<year>2004</year>) <article-title>Keynote Presentation: What we can do for mangroves.</article-title> In: <person-group><name name-style="western"><surname>Vannucci</surname><given-names>M</given-names></name></person-group> (<role>Ed.</role>) <issue-title>Mangrove Management and Conservation: Present and Future.</issue-title><source>United Nations University Press, Tokyo, Japan</source>, <fpage>8</fpage>–<lpage>36</lpage>.</mixed-citation></ref><ref id="B2"><mixed-citation xmlns:xlink="http://www.w3.org/1999/xlink" xlink:type="simple"><person-group><name name-style="western"><surname>Baba</surname><given-names>S</given-names></name><name name-style="western"><surname>Chan</surname><given-names>HT</given-names></name><name name-style="western"><surname>Aksornkoae</surname><given-names>S</given-names></name></person-group> (<year>2013</year>) <source>Useful Products from Mangrove and Other Coastal Plants. ISME Mangrove Educational Book Series No. 3.</source><publisher-name>International Society for Mangrove Ecosystems (ISME)</publisher-name>, <publisher-loc>Okinawa, Japan, and International Tropical Timber Organization (ITTO), Yokohama, Japan</publisher-loc>, <size units="page">98 pp</size>.</mixed-citation></ref><ref id="B11"><mixed-citation xmlns:xlink="http://www.w3.org/1999/xlink" xlink:type="simple"><person-group><name name-style="western"><surname>Giesen</surname><given-names>W</given-names></name><name name-style="western"><surname>Wulfraat</surname><given-names>S</given-names></name><name name-style="western"><surname>Zieren</surname><given-names>M</given-names></name><name name-style="western"><surname>Scholten</surname><given-names>L</given-names></name></person-group> (<year>2007</year>) Mangrove Guidebook for Southeast Asia. FAO, Bangkok, Thailand and Wetlands International, Wageningen, Netherlands, 235–239.</mixed-citation></ref><ref id="B20"><mixed-citation xmlns:xlink="http://www.w3.org/1999/xlink" xlink:type="simple"><person-group><name name-style="western"><surname>Kainuma</surname><given-names>M</given-names></name><name name-style="western"><surname>Kezuka</surname><given-names>M</given-names></name><name name-style="western"><surname>Inoue</surname><given-names>T</given-names></name><name name-style="western"><surname>Chan</surname><given-names>EWC</given-names></name><name name-style="western"><surname>Tangah</surname><given-names>J</given-names></name><name name-style="western"><surname>Baba</surname><given-names>S</given-names></name><name name-style="western"><surname>Chan</surname><given-names>HT</given-names></name></person-group> (<year>2015</year>) <article-title>Botany, uses, chemistry and bioactivities of mangrove plants I: <italic><tp:taxon-name><tp:taxon-name-part taxon-name-part-type="genus">Rhizophora</tp:taxon-name-part><tp:taxon-name-part taxon-name-part-type="species">stylosa</tp:taxon-name-part></tp:taxon-name></italic>.</article-title><source>ISME/GLOMIS Electronic Journal</source><volume>13</volume>(<issue>4</issue>): <fpage>12</fpage>–<lpage>17</lpage>.</mixed-citation></ref><ref id="B12"><mixed-citation xmlns:xlink="http://www.w3.org/1999/xlink" xlink:type="simple"><person-group><name name-style="western"><surname>Griffith</surname><given-names>W</given-names></name></person-group> (<year>1854</year>) Notulae Ad Plantas Asiaticas: Dicotyledonous Plants Vol 4. John M’Clelland, F. L. S., Calcutta, 662–671.</mixed-citation></ref><ref id="B53"><mixed-citation xmlns:xlink="http://www.w3.org/1999/xlink" xlink:type="simple"><person-group><name name-style="western"><surname>Turland</surname><given-names>NJ</given-names></name><name name-style="western"><surname>Wiersema</surname><given-names>JH</given-names></name><name name-style="western"><surname>Barrie</surname><given-names>FR</given-names></name><name name-style="western"><surname>Greuter</surname><given-names>W</given-names></name><name name-style="western"><surname>Hawksworth</surname><given-names>DL</given-names></name><name name-style="western"><surname>Herendeen</surname><given-names>PS</given-names></name><name name-style="western"><surname>Knapp</surname><given-names>S</given-names></name><name name-style="western"><surname>Kusber</surname><given-names>WH</given-names></name><name name-style="western"><surname>Li</surname><given-names>DZ</given-names></name><name name-style="western"><surname>Marhold</surname><given-names>K</given-names></name><name name-style="western"><surname>May</surname><given-names>TW</given-names></name><name name-style="western"><surname>McNeill</surname><given-names>J</given-names></name><name name-style="western"><surname>Monro</surname><given-names>AM</given-names></name><name name-style="western"><surname>Prado</surname><given-names>J</given-names></name><name name-style="western"><surname>Price</surname><given-names>MJ</given-names></name><name name-style="western"><surname>Smith</surname><given-names>GF</given-names></name></person-group> (<year>2018</year>) International Code of Nomenclature for <tp:taxon-name><tp:taxon-name-part taxon-name-part-type="above-family">Algae</tp:taxon-name-part></tp:taxon-name>, <tp:taxon-name><tp:taxon-name-part taxon-name-part-type="kingdom">Fungi</tp:taxon-name-part></tp:taxon-name>, and Plants (Shenzhen Code) Adopted by the Nineteenth International Botanical Congress Shenzhen, China, 2017. Koeltz Botanical Books, Regnum Vegetabile 159, Glashütten. <ext-link xlink:href="10.12705/Code.2018" ext-link-type="doi" xlink:type="simple">https://doi.org/10.12705/Code.2018</ext-link></mixed-citation></ref><ref id="B46"><mixed-citation xmlns:xlink="http://www.w3.org/1999/xlink" xlink:type="simple"><person-group><name name-style="western"><surname>Stafleu</surname><given-names>FA</given-names></name><name name-style="western"><surname>Cowan</surname><given-names>RS</given-names></name></person-group> (<year>1976</year>) Taxonomic Literature: A Selective Guide to Botanical Publications and Collections with Dates, Commentaries and Types Vol 1 [A–G]. 2<sup>nd</sup> edn., Bohn, Scheltema &amp; Holkema, Utrecht. <ext-link xlink:href="10.5962/bhl.title.48631" ext-link-type="doi" xlink:type="simple">https://doi.org/10.5962/bhl.title.48631</ext-link></mixed-citation></ref><ref id="B31"><mixed-citation xmlns:xlink="http://www.w3.org/1999/xlink" xlink:type="simple"><person-group><name name-style="western"><surname>Ngernsaengsaruay</surname><given-names>C</given-names></name><name name-style="western"><surname>Chanton</surname><given-names>P</given-names></name><name name-style="western"><surname>Leksungnoen</surname><given-names>N</given-names></name><name name-style="western"><surname>Uthairatsamee</surname><given-names>S</given-names></name><name name-style="western"><surname>Mianmit</surname><given-names>N</given-names></name></person-group> (<year>2024</year>) A taxonomic revision of <italic><tp:taxon-name><tp:taxon-name-part taxon-name-part-type="genus">Rhizophora</tp:taxon-name-part></tp:taxon-name></italic> L. (<tp:taxon-name><tp:taxon-name-part taxon-name-part-type="family">Rhizophoraceae</tp:taxon-name-part></tp:taxon-name>) in Thailand. PeerJ 12(e17460): 1–46. <ext-link xlink:href="10.7717/peerj.17460" ext-link-type="doi" xlink:type="simple">https://doi.org/10.7717/peerj.17460</ext-link></mixed-citation></ref></ref-list></tp:taxon-treatment>
